# Supplementary material for: Effect of deprivation and ethnicity on primary macula-on retinal detachment repair success rate and clinical outcomes: A study of 568 patients
Source: PLoS One. 2021 Nov 9;16(11):e0259714. doi: 10.1371/journal.pone.0259714 (PMC8577769; doi:10.1371/journal.pone.0259714)
Supplement: S1 File — (XLSX) [file pone.0259714.s001.xlsx]

## Sheet: Sheet1
PTID	Grade	Redetach6Months	LateDetachment	SurgType (PPV: 0, SB: 1, Pneumatic 2)	SurgTypeSub (exclude pneumatic)	TamponadeSub (0:c3f8,1:c2f6,2:sf6,3:oil)	DensironOil (SO:0, deniron:1)	OilVsGas (Gas:0, oil:1)	DaysBetweenDetach	PreOpLM	PostOpLM	PostOpLMMinusPreOpLM	Age	Gender	FinalFU-Sx	Time Between 1st and 2nd Surgery (days)	Ocular Comorbidity (0:NO, 1: Yes)	DeprivationRank	DeprivationRank2Split	EthnicitySplit	Age Category
1	1	0		0	0	0		0		1.07918	1.47712	-0.39794	52	1	44		1	1	0	0	3
2	0	0		0	0	1		0		0	0.176091	-0.176091	58	1	125		0	1	0	1	3
3	0	0		0	0	0		0		0.30103	1	-0.69897	72	0	49		0	5	0	1	5
4	0	0		0	0	0		0		0.176091	0.30103	-0.124939	66	0	51		1	1	0		4
5	1	0		0	0	1		0		0.176091	2.1	-1.92391	71	1	13		0	5	0	1	5
6	2	0		1	1			0		0.30103	0.176091	0.124939	9	1	423		0	2	0	0	0
7	2	0		0	0	2		0		0	0.176091	-0.176091	20	1	194		0	7	1	1	0
8	0	0		0	0	2		0		0.176091	-0.0791812	0.255273	57	1	77		0	2	0	1	3
9	0	0		0	0	2		0		0	0.176091	-0.176091	49	0	59		0	6	1	1	2
10	2	0		1	1					0	0.30103	-0.30103	35	0	21		0	6	1		1
11	0	0		0	0	1		0		0.176091	-0.0791812	0.255273	54	1	662		0	5	0	1	3
12	1	0		0	0	0		0		0.176091	0.176091	0	61	1	260		0	5	0	0	4
13	2	0		0	0	0		0		0	-0.176091	0.176091	58	0	177		0	4	0	0	3
14	2	0		0	0	1		0		1	-0.0791812	1.07918	40	1	42		0	2	0	0	2
15	0	1	0	0	0	2		0	39	0	0.778151	-0.778151	47	0	60	39	0	2	0	1	2
16	1	0		0	0	2		0		0			60	0			0	2	0	1	4
17	1	0		0	0	2		0		0.176091	0.477121	-0.30103	50	0	563		1	9	1	1	3
18	2	0		0	0	2		0		0.477121	0.60206	-0.124939	43	1	308		0	7	1	0	2
19	1	0		0	0	2		0		0.176091	0	0.176091	59	1	738		0	8	1	1	3
20	1	1	0	0	0	0		0	74	0.477121	0.176091	0.30103	66	0	629	74	0	10	1	1	4
21	1	0		0	0	2		0		0.176091	0.176091	0	65	0	198		0	7	1	1	4
22	1	0		0	0	2		0		0.176091	0.30103	-0.124939	55	0	16		0	8	1	1	3
23	2	0		0	0	1		0		0.778151	0.778151	0	82	0	156		1	7	1	0	6
24	0	0		0	0	2		0		0.09691	0.30103	-0.20412	58	0	280		0	6	1	1	3
25	2	0		0	0	0		0		0.176091	0.176091	0	54	0	146		0	3	0	1	3
26	0	1	0	0	0	2		0	71	0	0.778151	-0.778151	65	0	144	71	0	5	0	1	4
27	0	0		0	0	1		0			0.477121		52	0	359		0	8	1	1	3
28	1	0		0	0	1		0		0	0.477121	-0.477121	45	0	71		0	2	0	1	2
29	0	1	0	0	0	1		0	64	-0.176091	1	-1.17609	59	0	197	64	0	10	1	1	3
30	0	0		0	0	0		0		2.4	1.77815	0.621849	62	0	426		0	1	0	1	4
31	1	0		0	0	1		0		0.176091	0.176091	0	65	0	312		1	8	1	1	4
32	1	0		0	0	2		0		0.176091	0.176091	0	55	1	56		0	2	0	1	3
33	1	1	0	0	0	1		0	59	0.176091	0.176091	0	75	0	142	59	0	2	0	1	5
34	0	0		1	1					-0.176091	0.176091	-0.352183	17	1	966		1	4	0		0
35	1	0		0	0	1		0		0.176091	0.60206	-0.425969	58	0	166		0	6	1		3
36	1	0		0	0	0		0		0.176091	0.176091	0	58	0	860		0	1	0		3
37	2	0		0	0	2		0		0	0.60206	-0.60206	51	1	31		0	4	0	1	3
38	0	0		0	0	0		0		0.176091	0.176091	0	79	1	108		0	10	1	1	5
39	1	0		0	0	2		0		0.176091	1.07918	-0.90309	54	1	161		0	5	0	1	3
40	2	1	0	0	0	2		0	18	-0.0791812	0.176091	-0.255273	69	0	95	18	1	1	0	1	4
41	1	0		0	0	1		0		0.30103	1.07918	-0.778151	71	0	53		1	6	1	1	5
42	1	0		0	0	0		0		0	1.07918	-1.07918	48	0	94		0	10	1	1	2
43	2	1	0	0	0	2		0	27		0.176091		55	1	390	27	1	2	0	1	3
44	2	0		1	1	0		0		0.477121	0.778151	-0.30103	72	1	145		0	10	1	1	5
45	0	0		0	0	2		0		0.30103	0.09691	0.20412	75	1	186		0	3	0	1	5
46	0	0		0	0	2		0		0	0	0	63	0	688		0	7	1	1	4
47	1	0		0	0	2		0		0.176091	0	0.176091	46	0	47		0	3	0	1	2
48	2	0		0	0	2		0		0	0.176091	-0.176091	48	1	336		1	6	1	1	2
49	0	0		0	0	2		0		0.176091			63	1			0	9	1	1	4
50	2	0		0	0	1		0		1	1.77815	-0.778151	52	1	204		1	6	1	1	3
51	2	0		1	1	1		0		0.477121	0.477121	0	11	0	521		1	3	0	0	0
52	1	0		0	0	0		0		0.30103	0.176091	0.124939	62	0	211		1	9	1	1	4
53	0	0		0	0	0		0		0.176091	0.176091	0	68	0	341		0	6	1	1	4
54	0	0		0	0	2		0		0	0.176091	-0.176091	64	1	135		0	10	1	1	4
55	1	1	0	1	1				91	0.176091	0.477121	-0.30103	31	0	665	91	0	2	0	0	1
56	1	1	0	1	1				121	0.30103	0.176091	0.124939	44	0	542	121	1	7	1	1	2
57	2	0		0	0	3	0	1		2.4	0.477121	1.92288	60	0	944		0	3	0	0	4
58	1	0		1	1					0.30103	0.176091	0.124939	34	1	235		0	9	1	1	1
59	0	0		0	0	0		0		0.30103	-0.0791812	0.380211	37	0	418		0	2	0	1	1
60	2	0		0	0	0		0		0.176091	0.30103	-0.124939	54	1	175		0	9	1	1	3
61	2	0		1	1					0.176091	0	0.176091	9	0	56		0	2	0	1	0
62	1	0		0	0	1		0		0.477121	1.77815	-1.30103	73	1	279		1	6	1	1	5
63	2	0		0	0	1		0		0.477121	0.60206	-0.124939	51	0	545		1	9	1	1	3
64	0	0		0	0	2		0		0	0.176091	-0.176091	49	1	547		0	1	0	0	2
65	2	0		2		0		0		0.176091	0.176091	0	53	1	79		1	6	1	1	3
66	2	0		0	0	1		0		0	0.30103	-0.30103	36	1	14		1	10	1	1	1
67	1	0		0	0	2		0		0			76	0	1		0	9	1	1	5
68	1	0		0	0	1		0		0.176091	1	-0.823909	70	1	98		0	9	1	1	5
69	1	0		0	0	1		0		-0.0791812	-0.0791812	0	75	1	102		0	9	1	1	5
70	1	0		1	1					0	0.176091	-0.176091	47	1	43		0	3	0	1	2
71	0	0		0	0	1		0		0	0.176091	-0.176091	62	1	60		0	9	1	1	4
72	0	0		0	0	2		0		0	0.176091	-0.176091	58	0	166		1	9	1	1	3
73	2	0		0	0	0		0		0.30103	1.77815	-1.47712	67	0	15		0	10	1	1	4
74	0	0		0	0	0		0		0	-0.176091	0.176091	59	1	608		1	6	1	1	3
75	1	0		0	0	2		0		0	0.30103	-0.30103	56	0	49		0	6	1	1	3
76	1	0		1	1					0	0.176091	-0.176091	37	0	147		0	8	1	0	1
77	2	0		1	1					0	0	0	69	0	258		0	3	0	1	4
78	0	0		0	0	2		0		0	2.4	-2.4	52	1	1		0	1	0	1	3
79	1	0		0	0	2		0		0.176091	0.176091	0	55	1	270		0	7	1	1	3
80	1	0		0	0	2		0		0.30103	0.30103	0	57	1	661		0	6	1	1	3
81	0	0		0	0	2		0					57	0			0	8	1		3
82	2	0		0	0	3	1	1		0.176091	0.176091	0	87	0	157		1	1	0	1	6
83	0	0		0	0	0		0			-0.0791812		56	0	201		0	6	1	1	3
84	2	0	1	0	0	2		0	762	0.778151	0.778151	0	64	1	736	762	1	3	0	1	4
85	1	0		0	0	2		0		0.176091	0.176091	0	81	1	336		0	2	0	1	6
86	0	0		1	1					0	0.176091	-0.176091	13	1	561		0	2	0	1	0
87	0	0		0	0					2.4	1	1.4	59	1	562		0	10	1	1	3
88	0	0		0	0	0		0		0	0	0	38	1	21		0	8	1	1	1
89	0	0		1	1					-0.0791812	0	-0.0791812	38	1	943		0	2	0	1	1
90	1	0		0	0	2		0		0.778151	0.60206	0.176091	68	0	21		0	10	1	1	4
91	2	0		1	1					0.176091	0.176091	0	28	1	771		0	7	1	1	0
92	0	1	0	0	0	1		0	33	0.778151	1	-0.221849	64	0	105	33	0	6	1	1	4
93	0	0		1	1					0	0	0	35	0	894		0	5	0		1
94	0	0		1	1					0.477121			37	0			1	1	0		1
95	0	0		0	0	2		0		0	0.477121	-0.477121	55	0	95		0	2	0		3
96	0	0		0	0	1		0		0.477121	1	-0.522879	57	1	196		0	4	0		3
97	0	0		0	0	2		0					64	1			1	8	1		4
98	0	0		0	0	1		0		0	0.60206	-0.60206	74	0	46		0	8	1	1	5
99	1	0		0	0	1		0		0.176091	0.30103	-0.124939	31	1	134		1	1	0	1	1
100	1	0		0	0	2		0		-0.0791812	0.60206	-0.681241	70	0	200		0	5	0	1	5
101	0	0		0	0	2		0		0.176091	0	0.176091	68	0	61		0	9	1	1	4
102	2	0		0	0	2		0					55	0			1	6	1		3
103	0	0	1	1	1				265	0	0	0	45	0	944	265	0	2	0	1	2
104	0	0		0	0	2		0		0	-0.0791812	0.0791812	49	1	106		0	10	1	1	2
105	0	0		0	0	2		0			0.09691		63	1	629		0	4	0	1	4
106	2	0		1	1					1.47712	1.47712	0	18	0	710		1	1	0		0
107	0	1	0	0	0	0		0	83	0	1	-1	70	1	412	83	0	4	0	1	5
108	0	0		0	0	0		0		0.176091	0.30103	-0.124939	60	0	68		0	5	0	1	4
109	0	0		1	1					0.176091	0.477121	-0.30103	48	1	465		0	3	0	1	2
110	0	0		0	0	2		0		-0.176091	0.09691	-0.273001	68	0	772		0	8	1	1	4
111	0	0		0	0	1		0		0	0.176091	-0.176091	83	1	146		0	8	1	1	6
112	0	0		0	0	0		0		0.176091	-0.176091	0.352183	64	0	212		0	8	1	1	4
113	0	0		0	0	2		0		0.176091	0.176091	0	50	1	111		0	9	1	1	3
114	0	0		0	0	2		0		0.30103	0.477121	-0.176091	59	1	161		0	7	1		3
115	0	0		0	0					0	0	0	54	0	537		0	4	0	1	3
116	2	0		0	0	2		0		0.176091	0	0.176091	69	0	105		0	7	1	1	4
117	0	0		0	0	2		0					54	0			0	9	1	1	3
118	2	0		0	0	2		0		0.09691	0.176091	-0.0791812	69	0	105		0	10	1	1	4
119	0	0		0	0	0		0		-0.0791812	-0.176091	0.09691	53	0	156		0	10	1	1	3
120	1	0		0	0	0		0		0.176091	0.176091	0	54	1	834		0	2	0	1	3
121	1	0		0	0	2		0		0	0	0	62	0	761		0	5	0	1	4
122	2	0		0	0	2		0		0.176091	-0.176091	0.352183	70	0	128		0	1	0	0	5
123	2	0		0	0	2		0		-0.0791812	0.778151	-0.857332	61	1	373		0	9	1	1	4
124	1	0		0	0	2		0		0.176091	0	0.176091	48	0	298		1	1	0	0	2
125	1	0		0	0	0		0		-0.0791812	0	-0.0791812	86	0	59		0	8	1	1	6
126	1	0		0	0	2		0					56	0			0	3	0		3
127	2	0		1	1					-0.176091	0.176091	-0.352183	34	1	343		1	1	0	0	1
128	1	0		0	0	1		0		0	-0.0791812	0.0791812	58	0	132		0	8	1	1	3
129	1	0		0	0	0		0		0			79	0			0	10	1	1	5
130	1	0		0	0	2		0		0	0.60206	-0.60206	59	1	134		0	8	1	1	3
131	1	0		0	0	1		0		0.176091	-0.176091	0.352183	61	0	208		0	6	1	1	4
132	2	0		0	0	2		0		0.09691			53	1			0	9	1		3
133	1	0		0	0	2		0		0.30103			53	1			1	8	1	1	3
134	2	0		1	1					0	0.60206	-0.60206	33	1	15		1	7	1	1	1
135	1	0		0	0	1		0		0			54	0			0	5	0	0	3
136	1	0		0	0	0		0		0	0.30103	-0.30103	60	0	464		0	1	0	1	4
137	1	0		1	1					-0.0791812	0	-0.0791812	23	1	523		1	1	0		0
138	1	0		1	1					0	-0.0791812	0.0791812	46	0	692		0	1	0	0	2
139	0	0		2		0		0			0		55	0	62		0	7	1	1	3
140	1	0		0	0	2		0		0.176091			64	0			0	6	1		4
141	1	1	0	1	1				70	0	0.176091	-0.176091	19	0	176	70	0	4	0		0
142	1	0		0	0	2		0		0.09691	0.778151	-0.681241	61	0	443		0	7	1		4
143	0	0		0	0	0		0		0.477121			65	0			0	3	0	0	4
144	1	0		0	0	2		0		-0.0791812			51	1			1	2	0		3
145	0	0		1	1					-0.0791812	0.09691	-0.176091	49	1	281		0	7	1	1	2
146	0	0		0	0	2		0					61	0			0	9	1		4
147	1	0		1	1					0.30103	0	0.30103	50	0	586		1	9	1	1	3
148	2	1	0	1	1				21	0.30103	2.1	-1.79897	13	1	650	21	1	4	0	0	0
149	0	0		0	0	0		0		0	0.30103	-0.30103	62	0	162		0	5	0	1	4
150	0	0		0	0	2		0		0.477121	0.477121	0	59	1	98		0	7	1	1	3
151	2	0		0	0	2		0		0.60206	0.477121	0.124939	56	1	211		0	7	1	1	3
152	2	0		1	1					0.60206	-0.0791812	0.681241	17	1	560		1	8	1	1	0
153	1	0		0	0	1		0					77	0			0	9	1		5
154	1	0		0	0	0		0			0.477121		80	0	132		1	2	0		6
155	0	0		0	0	3	1	1		0.30103	0.176091	0.124939	75	0	364		0	4	0	1	5
156	1	0		0	0	2		0		0.176091	2.4	-2.22391	73	0	3		0	6	1	1	5
157	1	1	0	0	0	2		0	35	-0.0791812	-0.0791812	0	56	0	76	35	0	5	0	1	3
158	1	0		0	0	2		0		0			73	1			0	8	1		5
159	0	0		0	0	2		0		0.176091	0	0.176091	50	1	114		0	1	0	1	3
160	1	0		0	0	2		0		0	-0.0791812	0.0791812	52	0	54		1	4	0	1	3
161	2	0		0	0	1		0			0.176091		65	0	237		0	7	1	1	4
162	1	0		0	0	2		0		0.176091	0	0.176091	62	0	397		0	10	1	1	4
163	1	0		0	0	2		0					76	0			0	6	1		5
164	0	0		0	0	2		0		0.30103	-0.0791812	0.380211	49	0	453		1	5	0	1	2
165	0	0		0	0	2		0		-0.0791812	-0.176091	0.09691	53	0	12		0	6	1	1	3
166	1	0		0	0	2		0		0.09691	0.60206	-0.50515	63	0	170		0	5	0		4
167	1	0		0	0	2		0		0.176091	-0.176091	0.352183	49	0	473		0	3	0	1	2
168	1	0		0	0	2		0		0.477121	1.77815	-1.30103	53	1	194		1	7	1	1	3
169	1	0		1	1					0.176091			38	1			1	6	1		1
170	1	0		0	0	2		0		0.30103	0.477121	-0.176091	51	0	530		0	10	1	0	3
171	1	0		0	0	1		0		1	1	0	83	0	174		1	9	1	1	6
172	1	0		0	0	2		0			0.176091		48	1	43		0	5	0		2
173	1	0		0	0	3	1	1		0.176091			37	1			1	4	0		1
174	1	0		0	0	0		0		0.176091			63	0			1	4	0	1	4
175	1	0		0	0	1		0		-0.0791812			62	1			0	9	1	1	4
176	0	0		2		0		0		0.09691	0.176091	-0.0791812	59	0	156		0	7	1	1	3
177	1	0		0	0	1		0					53	0			0	10	1	1	3
178	2	0		0	0	2		0		0	0.176091	-0.176091	50	0	443		0	4	0	1	3
179	0	0		0	0	2		0		0.176091	0.477121	-0.30103	69	1	241		0	3	0	1	4
180	0	0		0	0	1		0			0.176091		63	0	66		0	6	1	1	4
181	0	0		0	0	2		0		0.176091	0.60206	-0.425969	78	1	55		0	3	0	1	5
182	2	0		0	0	3	0	1		0.176091	-0.0791812	0.255273	40	0	462		0	2	0	0	2
183	0	0		0	0	0		0					42	1			0	5	0	1	2
184	0	0		0	0	2		0					69	0			0	10	1		4
185	1	0		0	0	2		0		0.176091	-0.0791812	0.255273	43	0	56		0	3	0	1	2
186	0	0		0	0	0		0					61	0			0	10	1	0	4
187	1	0		0	0	0		0		0.60206	0.477121	0.124939	54	1	362		0	6	1	1	3
188	1	0		0	0	2		0		-0.0791812	-0.0791812	0	51	0	410		0	9	1	1	3
189	0	0		0	0	2		0		0.30103	0.477121	-0.176091	66	0	162		0	3	0	1	4
190	2	0		1	1					-0.0791812	0	-0.0791812	33	1	342		0	8	1	1	1
191	1	0		0	0	1		0		0	1.47712	-1.47712	50	1	13		0	10	1	1	3
192	0	0		0	0	0		0					48	0			0	9	1		2
193	1	0		0	0	1		0		0.176091			42	1			0	7	1	1	2
194	1	0		0	0	2		0		0	0.60206	-0.60206	49	1	181		0	1	0	1	2
195	2	1	0	1	1				56	0.176091	0.176091	0	31	0	301	56	0	7	1	1	1
196	0	0		0	0	1		0		0.30103			43	0			0	3	0	1	2
197	1	0		0	0	2		0		0.176091	0	0.176091	66	0	402		0	7	1	1	4
198	1	0		0	0	2		0					40	1			1	9	1		2
199	2	0		0	0	1		0		0.176091	0.30103	-0.124939	86	1	109		0	4	0	0	6
200	1	0		0	0	2		0		0	0.176091	-0.176091	54	0	19		0	10	1	1	3
201	1	0		0	0	2		0					52	1			0	6	1		3
202	1	0		0	0	2		0		0.30103	0.176091	0.124939	61	1	56		0	10	1	1	4
203	1	0		0	0	1		0		0.176091	0	0.176091	61	0	48		0	4	0	1	4
204	2	1	0	0	0	0		0	42	0.176091	0.778151	-0.60206	52	0	279	42	0	3	0	1	3
205	1	0		1	1			0		0.30103	1	-0.69897	39	0	330		0	5	0	1	1
206	1	0		0	0	3	1	1		0.176091	0.176091	0	45	1	147		1	9	1	1	2
207	2	0		0	0	3	0	1		0.176091	0.477121	-0.30103	76	0	303		0	6	1	1	5
208	1	0		0	0	2		0					57	0			1	9	1		3
209	1	0		0	0	3	1	1			0		48	1	200		1	10	1	1	2
210	1	0		0	0	0		0		0.778151	1.30103	-0.522879	67	1	18		0	4	0	0	4
211	1	0		0	0	1		0		0.176091	0.60206	-0.425969	51	1	34		0	9	1	1	3
212	1	0		0	0	0		0		-0.176091	0.176091	-0.352183	38	0	20		0	4	0	1	1
213	1	0		0	0	2		0		0.30103	0.176091	0.124939	68	1	69		0	9	1	1	4
214	1	0		0	0	0		0					53	0			1	9	1		3
215	1	0		0	0	0		0		0			58	0	1		0	9	1		3
216	1	0		1	1					0.477121	0.30103	0.176091	15	0	287		1	1	0	0	0
217	1	0		0	0	0		0					74	0			0	5	0	1	5
218	2	0		0	0	3	0	1		2.1	1.77815	0.321849	6	1	175		1	5	0	1	0
219	2	0		1	1					0.176091	-0.176091	0.352183	37	1	231		1	6	1	1	1
220	1	0		0	0	1		0					62	1			0	5	0	1	4
221	1	0		0	0	1		0		0	1	-1	58	0	139		0	8	1	1	3
222	1	0		0	0	2		0					70	0			0	7	1	1	5
223	1	0		0	0	2		0					40	0			0	8	1	1	2
224	1	0		0	0	2		0		0	0.176091	-0.176091	45	0	270		0	6	1	1	2
225	2	1	0	0	0	0		0	50	0.176091	2.4	-2.22391	66	0	8	50	1	1	0	0	4
226	1	0		0	0	0		0		0.176091	0.60206	-0.425969	51	0	15		0	2	0	1	3
227	0	0		0	0	2		0		0			66	0			0	5	0	1	4
228	0	0		0	0	0		0		0.176091	0.30103	-0.124939	67	0	83		0	8	1	1	4
229	2	0		0	0	1		0		0.90309	0.778151	0.124939	83	0	78		0	10	1	1	6
230	2	0		0	0	3	1	1		0.39794	0.176091	0.221849	54	0	22		1	10	1		3
231	2	0		0	0	1		0		0.778151	1	-0.221849	47	0	105		0	7	1	1	2
232	0	0		0	0	2		0		0.477121	0.477121	0	77	0	71		0	1	0	1	5
233	1	0		0	0	1		0		0	0.176091	-0.176091	64	0	157		0	9	1	1	4
234	2	1	0	1	1				21	0	-0.0791812	0.0791812	34	0	155	21	0	3	0		1
235	2	1	0	1	1				21	0.60206	0.60206	0	34	0	155	21	0	3	0		1
236	1	0		0	0	3	1	1		0	0.477121	-0.477121	62	0	119		0	8	1	1	4
237	2	1	0	0	0	3	1	1	104	0	0.477121	-0.477121	70	1	189	104	0	3	0	1	5
238	1	0		0	0	2		0		0			70	0			0	3	0		5
239	1	0		1	1					1.30103	0.477121	0.823909	24	0	15		0	2	0		0
240	1	0		0	0	2		0		0.176091	0.176091	0	63	0	17		0	2	0		4
241	1	0		0	0	2		0		0	0.176091	-0.176091	49	0	81		0	10	1		2
242	0	0		1	1					-0.0791812	0.778151	-0.857332	46	1	71		0	1	0	1	2
243	2	0		0	0	1		0		0	0.30103	-0.30103	68	0	45		0	8	1	1	4
244	0	0		0	0	2		0		0.176091	0.477121	-0.30103	71	0	16		0	3	0	1	5
245	1	1	0	0	0	0		0	28	-0.176091	2.4	-2.57609	44	0	152	28	0	9	1	1	2
246	2	0		0	0	2		0		0.477121	0.778151	-0.30103	66	0	85		0	1	0		4
247	2	0		0	0					2.1	1.77815	0.321849	59	0	100		0	8	1	1	3
248	1	1	0	0	0	0		0	22	0.30103	0.778151	-0.477121	71	1	132	22	0	8	1	1	5
249	0	0		0	0	3	1	1		0.60206	2.1	-1.49794	59	1	12		0	3	0		3
250	0	0		0	0	0		0		0	0.778151	-0.778151	52	1	54		0	4	0	1	3
251	0	0		0	0	0		0		0	0.30103	-0.30103	52	1	83		0	10	1	1	3
252	2	0		0	0	1		0		0.176091			48	0			0	8	1		2
253	0	0		0	0	2		0		0	-0.0791812	0.0791812	55	1	90		0	10	1	1	3
254	0	0		0	0	0		0		0.30103	1.30103	-1	58	1	99		0	6	1	1	3
255	2	0		0	0	1		0			0.176091		79	0	85		0	7	1		5
256	1	0		0	0	1		0					55	0			0	5	0	1	3
257	1	0		0	0	1		0		0.176091			46	0			0	8	1	1	2
258	1	0		0	0	2		0		0	0	0	47	0	52		0	10	1	1	2
259	1	0		0	0	2		0		0.09691	-0.0791812	0.176091	51	0	76		0	9	1	1	3
260	1	0		0	0	2		0					65	0			0	8	1	1	4
261	1	0		0	0	0		0					62	0			1	5	0	1	4
262	0	0		0	0	0		0		0.09691	0.477121	-0.380211	71	0	54		1	6	1	1	5
263	2	0		0	0	0		0		0.30103			67	1			1	3	0		4
264	0	0		0	0	0		0		0			46	0			0	6	1		2
265	2	0		0	0	0		0		0.30103	0.30103	0	62	0	22		0	7	1		4
266	2	0		0	0	1		0		0.176091	0.30103	-0.124939	88	1	13		0	10	1		6
267	1	0		2		0		0		0.30103	0.778151	-0.477121	57	0	6		0	9	1	1	3
268	1	0		0	0	0		0		-0.176091	1	-1.17609	70	0	25		1	8	1	1	5
269	2	0		0	0	2		0		0.176091			63	1			0	3	0		4
270	2	0		0	0	2		0		0	0.90309	-0.90309	71	0	21		0	7	1		5
271	0	0		0	0	2		0		-0.0791812	2.4	-2.47918	66	0	1		0	10	1		4
272	0	0		0	0	0		0		0.176091	0.176091	0	57	1	19		0	3	0	1	3
273	0	1	0	1	1				5	0.176091	1.47712	-1.30103	41	0	40	5	0	1	0		2
274	1	0		0	0	1		0		0	0.176091	-0.176091	63	0	19		0	6	1		4
275	1	0		0	0	2		0		0			70	1			0	7	1		5
276	1	0		0	0	0		0		0.176091	0.477121	-0.30103	47	0	20		0	5	0	1	2
277	1	0		0	0	1		0		1	1	0	56	1	15		0	10	1		3
278	1	0		0	0	0		0		0	0.778151	-0.778151	27	0	18		0	3	0		0
279	1	0		0	0	1		0		0.176091			62	0			0	7	1		4
280	1	0		0	0	1		0		0.778151	0.477121	0.30103	41	1	412		1	5	0	0	2
281	0	0		0	0	1		0		0.477121	0.176091	0.30103	56	0	75		0	7	1	1	3
282	2	0		1	1					-0.0791812	0	-0.0791812	35	1	404		0	3	0		1
283	1	0		0	0	1		0		0.09691	0.176091	-0.0791812	74	1	216		0	6	1	1	5
284	0	0		0	0	2		0		0	0.176091	-0.176091	60	0	54		0	10	1	1	4
285	0	0		0	0	3	1	1		0.477121	0.477121	0	50	0	372		1	3	0		3
286	2	0		0	0	1		0		1	0.778151	0.221849	31	0	673		1	1	0	0	1
287	2	0		0	0	1		0		0.30103	0.30103	0	68	1	141		0	10	1	1	4
288	1	1	0	1	1				25	0.778151	0.778151	0	25	0	323	25	1	8	1	1	0
289	2	0		1	1					0.477121	0.176091	0.30103	9	1	448		0	2	0	0	0
290	1	0		0	0	1		0		2.4	2.4	0	58	1	825		1	3	0	1	3
291	2	0		0	0	2		0		0.176091	1.47712	-1.30103	58	0	865		1	1	0	0	3
292	2	0		1	1					0	0.778151	-0.778151	34	0	15		1	2	0	1	1
293	1	0		0	0	2		0		0	0.30103	-0.30103	69	1	221		1	3	0	0	4
294	1	0		0	0	0		0		-0.0791812	0	-0.0791812	80	1	360		0	5	0	1	6
295	0	0		0	0	2		0		0.176091	0.477121	-0.30103	74	0	309		0	10	1	1	5
296	1	0		0	0	2		0		0.60206	0.176091	0.425969	48	1	41		0	6	1	1	2
297	2	0		1	1					0	0.176091	-0.176091	26	0	50		0	1	0	0	0
298	1	0		0	0	2		0		0.09691	0	0.09691	58	1	56		0	7	1	1	3
299	0	0		0	0	1		0		0.176091	0.30103	-0.124939	71	0	71		0	1	0	1	5
300	2	0		1	1					0.30103	0.176091	0.124939	59	1	227		0	8	1	0	3
301	1	0		0	0	3	1	1			2.1		46	1	276		0	3	0		2
302	1	0		0	0	0		0		0	0.176091	-0.176091	76	0	145		1	1	0	1	5
303	2	0		0	0	0		0		0.477121	1	-0.522879	91	1	62		0	6	1	1	6
304	1	0		1	1					0	0	0	56	0	59		0	5	0	1	3
305	1	0		0	0	0		0		0.477121	0.60206	-0.124939	54	1	238		1	5	0	1	3
306	0	0		0	0	0		0		1	1.07918	-0.0791812	57	0	893		0	6	1	1	3
307	1	0		1	1					0.477121	0.60206	-0.124939	32	0	22		0	3	0	1	1
308	1	0	1	0	0	2		0	610	0	1	-1	57	0	682	610	0	2	0	1	3
309	0	1	0	1	1				61	0.176091	0.477121	-0.30103	17	1	860	61	0	4	0		0
310	0	0		0	0	0		0		0.30103	0.477121	-0.176091	63	1	938		1	2	0	0	4
311	0	0		0	0	2		0		0.176091			83	0	0		0	9	1	1	6
312	0	0		0	0	2		0		0.176091	-0.0791812	0.255273	63	0	60		0	10	1	1	4
313	1	0		1	1					0	0.30103	-0.30103	58	1	227		1	2	0		3
314	1	0		0	0	0		0		0.176091	0.176091	0	68	1	128		0	5	0	1	4
315	1	0		0	0	2		0		0.30103	0.176091	0.124939	72	0	99		0	8	1	1	5
316	2	0		0	0	2		0		0	0.477121	-0.477121	72	0	615		0	2	0		5
317	1	0		0	0	2		0		-0.0791812	0.30103	-0.380211	49	0	461		0	10	1	0	2
318	1	0		1	1					0.176091	0.176091	0	31	1	22		0	5	0	1	1
319	1	0		1	1					0	0.176091	-0.176091	32	1	71		0	8	1		1
320	1	0		0	0	1		0		0.477121	0.176091	0.30103	81	0	357		1	3	0	1	6
321	1	0		0	0	2		0		0	0.30103	-0.30103	60	0	200		0	10	1	1	4
322	2	0		0	0	2		0		2.1	1.47712	0.622879	65	0	27		0	7	1	1	4
323	1	0		0	0	2		0		2.4	0.176091	2.22391	52	0	64		0	2	0	1	3
324	1	0		0	0	2		0		1.47712	2.1	-0.622879	59	0	195		0	1	0		3
325	0	0		1	1					0.60206	0.176091	0.425969	19	0	651		0	1	0	0	0
326	1	0		0	0	0		0		0.60206	0.176091	0.425969	31	0	460		1	1	0	0	1
327	0	0		0	0	2		0		0.176091	0.30103	-0.124939	49	0	1008		1	1	0	1	2
328	2	0		1	1					0	0.30103	-0.30103	54	0	852		0	1	0	1	3
329	1	0		0	0	0		0		0.176091	0	0.176091	58	0	187		0	5	0	0	3
330	1	0		0	0	0		0		-0.0791812	0.477121	-0.556303	48	0	68		0	6	1	1	2
331	0	0		0	0	1		0		0	0.477121	-0.477121	65	0	59		0	4	0	1	4
332	1	0		0	0	0		0		0	1.77815	-1.77815	61	0	333		0	5	0	0	4
333	2	0		0	0	2		0		0.176091	0.176091	0	78	1	70		0	1	0	1	5
334	0	0		0	0	3	1	1		0.60206	1.47712	-0.875061	63	0	15		0	5	0	0	4
335	1	0		0	0	2		0		0.176091	0	0.176091	52	1	300		0	6	1	1	3
336	1	0		0	0	1		0			-0.0791812		55	0	355		0	6	1	1	3
337	0	0		1	1					0.60206	-0.0791812	0.681241	34	1	637		0	10	1	1	1
338	0	0		0	0	0		0		2.4	0	2.4	65	0	146		0	6	1		4
339	1	0		1	1					0.30103	0.176091	0.124939	33	0	130		0	4	0	0	1
340	1	0		0	0	1		0		-0.0791812	0.176091	-0.255273	47	1	60		0	6	1	1	2
341	0	0		0	0	2		0		-0.176091	-0.176091	0	44	0	66		0	7	1	1	2
342	1	1	0	1	1				113	-0.0791812	0.30103	-0.380211	22	1	655	113	0	9	1		0
343	0	1	0	0	0	2		0	47	0.60206			59	0	48	47	0	8	1	1	3
344	0	0		0	0	0		0		0	0.60206	-0.60206	56	0	146		0	8	1	1	3
345	1	0		0	0	1		0		0	1.30103	-1.30103	79	0	47		0	5	0		5
346	0	0		0	0	1		0		0.176091	0	0.176091	67	0	364		0	3	0	1	4
347	0	0		0	0	0		0		0.176091	-0.176091	0.352183	71	0	91		1	6	1		5
348	1	0		0	0	1		0		0.30103	-0.176091	0.477121	47	0	167		0	9	1	1	2
349	0	0		0	0	2		0		-0.0791812	1	-1.07918	51	0	57		0	10	1	1	3
350	2	0		0	0	2		0		0.30103	-0.0791812	0.380211	74	0	96		0	1	0	1	5
351	1	0		0	0	3	0	1		0.176091	-0.0791812	0.255273	52	0	59		0	1	0	1	3
352	1	0		0	0	0		0		0.30103	0.176091	0.124939	59	0	732		0	8	1	0	3
353	1	0		0	0	1		0		0.60206	-0.0791812	0.681241	51	0	800		0	4	0	0	3
354	1	1	0	0	0	2		0	7	0.176091	2.1	-1.92391	64	0		7	0	3	0	1	4
355	1	0		0	0	1		0		0.09691			51	0			0	3	0		3
356	1	0		0	0	3	0	1		-0.0791812	0.778151	-0.857332	62	0	266		0	4	0	1	4
357	1	0		0	0	1		0		0	0	0	56	0	49		0	3	0	1	3
358	0	0		0	0	2		0		0.176091	0.30103	-0.124939	57	1	71		1	7	1	1	3
359	2	0		0	0	2		0		0	0.477121	-0.477121	53	0	17		1	9	1		3
360	1	0		0	0	0		0		0.477121	0.60206	-0.124939	53	0	81		0	8	1	1	3
361	0	1	0	0	0	2		0	27	-0.176091	0.176091	-0.352183	49	0	440	27	1	7	1	1	2
362	0	0		0	0	1		0		1.30103	2.1	-0.79897	43	1	66		1	2	0	1	2
363	1	0		0	0	2		0		0.176091			62	0			0	6	1	1	4
364	1	0		1	1					0.30103	0.176091	0.124939	46	1	156		0	2	0		2
365	0	1	0	0	0	2		0	21	-0.176091	-0.0791812	-0.09691	59	0	199	21	0	7	1	1	3
366	1	0		0	0	1		0		0.176091			56	0			0	10	1	1	3
367	2	0		0	0	2		0		0	2.4	-2.4	29	1	18		1	10	1	1	0
368	0	0		0	0	1		0		0.176091	0.176091	0	61	0	53		1	5	0	1	4
369	0	0		0	0	2		0		1	0.477121	0.522879	52	0	206		1	5	0		3
370	0	0		0	0	2		0			-0.0791812		54	0	1001		1	10	1		3
371	0	0		1	1			0		-0.0791812	0	-0.0791812	38	0	307		1	8	1	0	1
372	1	0		0	0	1		0		-0.0791812	1.30103	-1.38021	48	0	132		0	2	0	1	2
373	0	1	0	0	0	0		0	170		1		58	1	500	170	1	10	1	1	3
374	2	0		0	0	2		0		0.176091	0.60206	-0.425969	57	0	58		0	10	1	1	3
375	2	0		0	0	1		0		2.4	0.477121	1.92288	77	0	66		1	5	0	1	5
376	0	0		0	0	1		0		0	0.176091	-0.176091	55	0	543		1	10	1	1	3
377	0	0		0	0	1		0		0.778151	1.47712	-0.69897	66	0	168		0	3	0		4
378	0	0		0	0	2		0		0.60206	0.39794	0.20412	83	0	75		0	10	1	1	6
379	2	0		0	0	2		0		0.176091	0.176091	0	59	0	171		0	3	0	1	3
380	1	0		1	1					0.176091	-0.0791812	0.255273	46	0	337		0	4	0	1	2
381	2	0		0	0	1		0		0.477121	0.60206	-0.124939	53	0	182		0	6	1	1	3
382	2	1	0	0	0	2		0	58	0.477121	0.477121	0	57	1	810	58	0	3	0	1	3
383	1	0		0	0	0		0		0.30103	0.09691	0.20412	63	0	118		0	4	0	1	4
384	2	0		0	0	2		0		0.176091	0	0.176091	67	0	139		0	8	1	1	4
385	2	0		0	0	2		0		0.60206	0	0.60206	57	0	528		0	8	1	1	3
386	2	0		1	1					1.07918	0.176091	0.90309	51	0	29		0	7	1	1	3
387	2	0		0	0	1		0		1	1	0	77	1	99		1	5	0	1	5
388	0	0		0	0	1		0		0	0.60206	-0.60206	61	0	54		0	5	0	1	4
389	2	1	0	0	0	2		0	14	0.477121	0.60206	-0.124939	65	0	186	14	1	10	1	1	4
390	0	0		0	0	2		0		-0.0791812			64	1			0	6	1	1	4
391	0	0		0	0	1		0					59	0			0	9	1		3
392	0	0		1	1								29	0			0	8	1	1	0
393	0	0		0	0	0		0					40	0			1	6	1	1	2
394	0	0		0	0	1		0		0.176091	0.477121	-0.30103	65	1	38		0	6	1	1	4
395	1	0		0	0	2		0					67	0			0	9	1		4
396	1	0		0	0	1		0		0.176091	0.30103	-0.124939	64	1	153		0	1	0	0	4
397	1	0		0	0	2		0		0	0.176091	-0.176091	58	1	83		0	9	1	1	3
398	2	0		0	0	2		0			1		72	0	202		0	9	1		5
399	0	0		0	0	2		0		0	-0.176091	0.176091	74	0	90		0	8	1	1	5
400	1	0		1	1	2		0			0.176091		47	0	680		0	1	0	0	2
401	0	0		0	0	2		0		0.30103	0.778151	-0.477121	52	0	297		0	1	0	1	3
402	1	0		0	0	1		0		0.30103	0	0.30103	54	1	678		0	1	0	1	3
403	0	0		0	0	3	1	1		2.4	1.07918	1.32082	43	0	309		1	4	0		2
404	1	0		0	0	2		0		1	0.60206	0.39794	49	1	16		0	5	0	1	2
405	0	0		0	0	2		0		0.176091	-0.176091	0.352183	53	0	476		0	10	1	1	3
406	1	0		0	0	1		0		0			50	0			0	6	1		3
407	0	0		0	0	0		0					51	0			1	10	1	1	3
408	2	0		0	0	1		0		0.176091	0.30103	-0.124939	56	0	26		0	4	0	1	3
409	1	0		0	0	2		0			0.778151		54	1	76		0	5	0	1	3
410	2	0		0	0	3	1	1		0.60206	0.60206	0	34	0	276		1	3	0	1	1
411	0	0		0	0	2		0		0	0	0	42	0	125		1	2	0	1	2
412	1	0		0	0	2		0		1.30103	1.77815	-0.477121	67	0	27		1	7	1		4
413	1	0		0	0	1		0		-0.0791812	0.30103	-0.380211	68	1	262		0	3	0	1	4
414	1	0		0	0	0		0		0.176091	0.477121	-0.30103	65	0	94		0	3	0	1	4
415	1	0		1	1					0.176091	0	0.176091	22	1	609		0	1	0		0
416	1	0		0	0	2		0		0.176091	0	0.176091	82	0	229		0	1	0	1	6
417	2	0		1	1					0.30103	1	-0.69897	62	0	214		1	9	1	1	4
418	1	0		0	0	2		0		0.09691	-0.176091	0.273001	51	1	181		0	5	0		3
419	2	1	0	0	0	2		0	72	1.07918	1	0.0791812	38	1	715	72	0	1	0	1	1
420	1	0		0	0	0		0		0	2.4	-2.4	67	0	15		0	3	0	0	4
421	0	0		0	0	2		0		0.176091	0.477121	-0.30103	68	0	360		1	7	1	1	4
422	0	0		1	1					0	0.30103	-0.30103	62	0	109		0	8	1	1	4
423	1	0		0	0	2		0		-0.0791812	-0.0791812	0	47	1	226		0	9	1	1	2
424	1	0		0	0	1		0		0.30103			50	0			0	7	1		3
425	0	0		0	0	0		0		0.60206	2.4	-1.79794	60	0	22		0	4	0		4
426	0	0		0	0	0		0		1.47712			49	1			1	6	1	1	2
427	1	0		0	0	2		0		0			49	0			0	9	1		2
428	0	0		1	1					0.477121	0.477121	0	21	1	133		0	1	0	0	0
429	1	0		0	0	1		0		0.176091			64	0			0	7	1		4
430	0	1	0	1	1				49	0.176091	0.477121	-0.30103	50	1	552	49	0	10	1	1	3
431	1	0		0	0	2		0		0	0.176091	-0.176091	56	0	70		0	10	1	1	3
432	2	0		0	0	1		0		0	0.176091	-0.176091	44	1	92		0	5	0	0	2
433	1	0		0	0	2		0		0.176091			78	0			0	6	1	1	5
434	0	0		0	0					0.176091	0.477121	-0.30103	64	0	222		0	6	1	1	4
435	0	0		0	0	2		0		0.477121	0.30103	0.176091	60	1	267		0	10	1	1	4
436	1	0		0	0	2		0		0.176091	0.176091	0	68	1	344		0	4	0	1	4
437	0	0		0	0	0		0			0.176091		54	1	304		0	4	0	1	3
438	2	0		0	0	2		0			0.477121		68	0	47		0	5	0		4
439	1	0		0	0	2		0		0.176091	0.176091	0	67	0	269		0	6	1	1	4
440	0	0		0	0	2		0		0.176091	0.477121	-0.30103	67	0	369		0	4	0	1	4
441	1	0		0	0	1		0		0.30103	0.176091	0.124939	63	0	191		0	9	1	1	4
442	0	0		1	1								47	1			0	8	1	1	2
443	0	1	0	1	1				14		2.4		46	1	578	14	0	1	0	1	2
444	0	0		0	0	1		0					74	0			0	5	0	1	5
445	0	0		0	0	1		0					54	0			0	7	1	1	3
446	0	0		0	0	1		0					57	0			0	5	0	1	3
447	0	0		0	0								56	0			0	8	1	1	3
448	0	0		0	0	1		0			0		64	0	20		0	9	1		4
449	1	0		0	0	2		0					59	0			0	8	1		3
450	1	0		0	0	2		0		0.176091	0.30103	-0.124939	64	1	15		0	5	0	1	4
451	1	0		0	0	0		0		0			61	1			0	8	1	1	4
452	0	0		0	0	3	1	1					54	1			0	8	1		3
453	1	0		0	0	2		0		0.30103	0.30103	0	58	1	14		1	2	0		3
454	0	0		0	0	2		0			0		48	1	219		1	7	1	1	2
455	0	1	0	0	0	2		0	21	0.176091	2.4	-2.22391	68	0	188	21	0	9	1	1	4
456	1	0		0	0	2		0		-0.176091	0.60206	-0.778151	58	0	41		0	3	0	1	3
457	1	0		0	0	2		0		0.176091	0.477121	-0.30103	61	0	171		0	5	0	1	4
458	2	0		0	0	2		0		0	0.39794	-0.39794	49	0	43		0	10	1	1	2
459	1	0		0	0	2		0					59	0			0	9	1	1	3
460	1	0		0	0	1		0					72	0			0	3	0		5
461	1	1	0	0	0	2		0	48	0			63	0		48	0	1	0		4
462	1	0		0	0	3	0	1		0			64	1			1	3	0	1	4
463	1	0		0	0	0		0		0.477121			53	1			1	6	1	1	3
464	1	0		0	0	2		0		0.30103	0.30103	0	58	1	354		1	10	1	1	3
465	0	0		0	0	1		0		0.477121	0.477121	0	51	0	289		0	5	0	1	3
466	1	0		0	0	1		0		-0.176091	-0.176091	0	39	1	63		0	2	0		1
467	1	0		0	0	1		0		1	-0.0791812	1.07918	50	0	406		0	4	0	1	3
468	2	0		0	0	1		0		0.176091			57	1			0	6	1		3
469	1	0		0	0	2		0		0.176091	0.30103	-0.124939	79	1	204		0	5	0	1	5
470	1	0		0	0	1		0		0.30103			85	1			0	6	1	1	6
471	0	0		0	0	0		0					70	1			0	3	0	1	5
472	0	0		0	0	2		0		0.176091	0.477121	-0.30103	60	1	191		0	6	1	1	4
473	1	0		0	0	2		0		0	0.778151	-0.778151	49	1	14		0	7	1		2
474	0	1	0	0	0	2		0	16	0	0.477121	-0.477121	64	1	441	16	0	9	1	1	4
475	0	0		0	0	0		0					52	0			0	6	1	1	3
476	0	0		0	0	2		0		0.176091	0.477121	-0.30103	61	1	55		0	3	0	1	4
477	1	0		1	1					-0.176091			40	1			0	4	0	1	2
478	0	0		1	1					-0.0791812	0.176091	-0.255273	61	1	125		0	4	0	1	4
479	1	0		0	0	0		0		0.176091	0.778151	-0.60206	68	1	111		0	7	1	1	4
480	1	0		0	0	2		0		0	0	0	75	0	136		0	4	0	1	5
481	0	0		0	0	2		0		0	0.30103	-0.30103	60	0	369		0	7	1	1	4
482	1	0		0	0	2		0		-0.0791812	-0.0791812	0	58	1	66		0	6	1	1	3
483	1	0		0	0	2		0		0.176091	0.30103	-0.124939	59	0	59		0	5	0	1	3
484	2	0		0	0	2		0		0.09691	0.176091	-0.0791812	50	0	86		1	6	1		3
485	1	0		0	0	2		0					59	0			0	5	0	1	3
486	1	0		0	0	0		0		0.176091	2.4	-2.22391	67	0	14		0	10	1	1
487	1	1	0	0	0	2		0	27	0.477121	0.176091	0.30103	45	1	102	27	1	4	0	1	1
488	1	1	0	0	0	0		0	58	0.176091	0.778151	-0.60206	64	0	367	58	0	5	0	1	0
489	2	0		0	0	1		0		0	0	0	64	0	323		0	9	1	0	0
490	2	0		0	0	1		0		0.30103			54	0			1	10	1		1
491	1	0		0	0	2		0		-0.0791812	1	-1.07918	51	1	153		1	5	0	1	1
492	1	0		0	0	2		0					57	1			1	8	1	1	0
493	2	0		0	0					0.30103	0.30103	0	45	0	197		1	5	0	1	1
494	1	0		0	0	0		0		-0.0791812	0.778151	-0.857332	54	1	209		0	7	1	1	1
495	1	1	0	0	0	2		0	37	-0.0791812	0.60206	-0.681241	48	0	218	37	1	3	0	1	1
496	1	0		0	0	2		0			0.30103		71	0	12		0	9	1	1	0
497	2	0		0	0	0		0		-0.0791812	1	-1.07918	53	1	126		0	1	0	1	1
498	1	1	0	0	0	0		0	66	0.30103	0.778151	-0.477121	50	0	281	66	0	4	0	1	1
499	1	0		0	0	2		0		-0.0791812	0.477121	-0.556303	52	0	264		0	10	1	1	1
500	1	0		0	0	2		0					84	1			0	8	1	1	0
501	2	0		0	0	2		0		0	-0.176091	0.176091	73	1	57		0	5	0	1	0
502	2	0		0	0	1		0		0.176091			54	0	1		0	2	0	1	1
503	0	0		0	0	1		0		0.30103	0	0.30103	65	0	259		0	1	0	0	0
504	1	0		0	0	1		0		0	0.778151	-0.778151	57	0	43		0	9	1		0
505	2	0		0	0	1		0					52	1	0		0	4	0		1
506	1	0		1	1					-0.0791812	0.176091	-0.255273	42	0	78		0	9	1		1
507	1	0		0	0	2		0		0.477121	0.176091	0.30103	61	1	49		0	4	0	1	0
508	1	1	0	0	0	3	0	1	69	0.176091	1	-0.823909	61	0	110	69	0	1	0		0
509	2	0		0	0	0		0		-0.0791812	0	-0.0791812	41	0	107		0	4	0	1	1
510	0	0		0	0	2		0		0	0.778151	-0.778151	51	1	139		0	4	0	1	1
511	1	0		0	0	0		0		0.176091	0.60206	-0.425969	54	0	35		0	10	1		1
512	1	0		0	0	2		0		0.176091	0.477121	-0.30103	69	0	97		0	10	1		0
513	1	0		0	0	0		0		0			46	0			0	8	1	1	1
514	1	0		1	1					-0.0791812	-0.176091	0.09691	17	1	86		0	5	0		1
515	1	0		0	0	0		0		0.176091	0	0.176091	27	1	131		0	5	0	1	1
516	1	0		0	0	3	0	1		0.176091	0.477121	-0.30103	57	1	155		0	10	1	1	0
517	1	0		0	0	1		0		0	-0.0791812	0.0791812	44	0	141		0	6	1	1	1
518	1	0		1	1	0		0		-0.0791812	0.176091	-0.255273	41	0	155		0	1	0	0	1
519	1	0		0	0	3	0	1		0.09691			61	0			0	6	1	1	0
520	1	0		0	0	2		0		0.60206	0	0.60206	56	1	56		0	10	1	1	0
521	1	1	0	0	0	1		0	42	0.90309	0.60206	0.30103	55	0	69	42	0	5	0		1
522	1	0		0	0	1		0		0.30103			58	0			1	7	1		0
523	1	0		0	0	1		0		0.30103	0.30103	0	69	0	164		1	6	1	1	0
524	1	0		1	1					0	0.09691	-0.09691	46	0	77		0	1	0	0	1
525	1	0		0	0	1		0		0	0.30103	-0.30103	80	0	48		0	4	0		0
526	2	0		0	0	2		0		0.176091	0.477121	-0.30103	88	1	71		0	8	1		0
527	0	0		0	0	2		0		0.09691	0	0.09691	81	0	89		0	4	0	1	0
528	0	0		0	0	2		0			2.4		51	0	1		0	3	0	1	1
529	2	0		0	0	2		0		-0.0791812	2.4	-2.47918	52	0	1		0	9	1		1
530	2	0		0	0	2		0		0.176091	0.60206	-0.425969	61	1	43		0	10	1	1	0
531	2	0		1	1					0	0.30103	-0.30103	45	1	59		1	3	0	0	1
532	0	1	0	0	0	2		0	17	1	0.778151	0.221849	64	0	64	17	0	4	0	1	0
533	0	0		0	0	2		0			0.176091		62	1	18		0	5	0		0
534	1	0		0	0	2		0		0.176091	0.30103	-0.124939	61	1	85		0	9	1	1	0
535	1	0		0	0	3	1	1		1.77815	2.7	-0.921849	83	0	111		1	1	0		0
536	0	1	0	0	0	3	1	1	51	0.176091	0	0.176091	57	0	59	51	0	10	1	1	0
537	0	0		0	0	2		0					73	0			0	1	0	1	0
538	1	0		0	0	1		0					53	1			0	4	0	1	1
539	0	0		0	0	3	1	1		0.477121	0.30103	0.176091	46	0	64		0	2	0	1	1
540	1	0		0	0	1		0		0.30103	0.477121	-0.176091	65	0	25		0	10	1		0
541	0	1	0	1	1				17	0.09691	0.176091	-0.0791812	26	1	90	17	0	4	0		1
542	0	0		0	0	2		0		0	0.477121	-0.477121	52	1	19		0	8	1	1	1
543	2	0		0	0	0		0		0.176091	0.39794	-0.221849	69	1	71		0	1	0		0
544	1	0		0	0	0		0		0.60206			51	1			0	7	1		1
545	2	0		0	0	0		0		0.176091	2.30103	-2.12494	47	0	15		0	9	1		1
546	0	0		0	0	2		0		2.1	0.176091	1.92391	62	0	14		0	10	1	1	0
547	1	0		0	0	3	0	1		0.60206	0.477121	0.124939	31	0	42		0	3	0	1	1
548	1	0		0	0	2		0		0	0.477121	-0.477121	74	0	15		0	7	1	1	0
549	2	0		0	0	1		0		0.60206			54	1	1		0	3	0		1
550	0	0		0	0	1		0		0.176091			55	0			0	7	1		1
551	0	0		0	0	1		0		2.4			66	0			0	5	0		0
552	0	0		0	0	0		0					66	0			0	8	1	1	0
553	0	0		0	0	2		0		0.176091	2.30103	-2.12494	55	0	5		0	5	0	1	1
554	0	0		0	0	2		0		0	2.30103	-2.30103	58	1	1		0	7	1	1	0
555	0	0		0	0	2		0					62	1			0	8	1	1	0
556	2	0		1	1					0.176091			33	1			0	10	1		1
557	1	0		0	0	0		0		0			54	1			0	4	0		1
558	1	0		0	0	1		0		0	0.778151	-0.778151	55	0	41		0	7	1	1	1
559	1	0		0	0	3	0	1					57	0			1	5	0		0
560	2	0		0	0	2		0		0.176091	0.477121	-0.30103	56	1	21		1	4	0	1	0
561	1	0		0	0	2		0		0.176091			58	1			0	6	1	1	0
562	2	0		0	0	1		0		0.09691	0	0.09691	47	0	21		0	4	0	1	1
563	1	0		0	0	0		0		0.09691	0.30103	-0.20412	52	0	13		1	5	0	1	1
564	1	0		0	0	1		0			0		53	0	18		1	10	1		1
565	1	0		0	0	1		0		0.30103			52	0	1		0	10	1		1
566	1	0		1	1					-0.176091	0.176091	-0.352183	18	1	8		0	8	1	1	1
567	1	0		0	0	1		0		0.176091	2.30103	-2.12494	46	0	9		0	4	0	1	1
568	1	0		0	0	3	1	1		0.176091			79	0			0	5	0		0
